# Supplementary material for: Inhibition of PRMT5/MEP50 Arginine Methyltransferase Activity Causes Cancer Vulnerability in NDRG2low Adult T-Cell Leukemia/Lymphoma
Source: Int J Mol Sci. 2024 Feb 29;25(5):2842. doi: 10.3390/ijms25052842 (PMC10932150; doi:10.3390/ijms25052842)
Supplement: Supplementary file 1 [file ijms-25-02842-s001.zip]

Archive with 1 entries (1 files):
- ijms-2865653-supplementary.pdf
